# Supplementary material for: Three-component vicinal-diarylation of alkenes via direct transmetalation of arylboronic acids
Source: Chem Sci. 2019 Jul 3;10(34):7952–7. doi: 10.1039/c9sc02182e (PMC6836572; doi:10.1039/c9sc02182e)
Supplement: Supplementary file 2 [file SC-010-C9SC02182E-s002.cif]

# Electronic Supplementary Material (ESI) for Chemical Science.
# This journal is © The Royal Society of Chemistry 2019

####################################################################### 
# 
# This file contains crystal structure data downloaded from the 
# Cambridge Structural Database (CSD) hosted by the Cambridge 
# Crystallographic Data Centre (CCDC).
# 
# Full information about CCDC data access policies and citation 
# guidelines are available at http://www.ccdc.cam.ac.uk/access/V1 
# 
# Audit and citation data items may have been added by the CCDC. 
# Please retain this information to preserve the provenance of 
# this file and to allow appropriate attribution of the data. 
# 
#######################################################################

data_shelxl
_database_code_depnum_ccdc_archive 'CCDC 1852875'
loop_
_audit_author_name
_audit_author_address
'Dongbing Zhao'
;Nankai University
China
;
_audit_update_record             
;
2018-06-30 deposited with the CCDC.	2019-07-03 downloaded from the CCDC.
;

_audit_creation_method           SHELXL-2014/8
_shelx_SHELXL_version_number     2014/8
_chemical_name_systematic        ?
_chemical_name_common            ?
_chemical_melting_point          ?
_chemical_formula_moiety         ?
_chemical_formula_sum            'C27 H24 N2 O2'
_chemical_formula_weight         408.48

loop_
_atom_type_symbol
_atom_type_description
_atom_type_scat_dispersion_real
_atom_type_scat_dispersion_imag
_atom_type_scat_source
C C 0.0033 0.0016 'International Tables Vol C Tables 4.2.6.8 and 6.1.1.4'
H H 0.0000 0.0000 'International Tables Vol C Tables 4.2.6.8 and 6.1.1.4'
N N 0.0061 0.0033 'International Tables Vol C Tables 4.2.6.8 and 6.1.1.4'
O O 0.0106 0.0060 'International Tables Vol C Tables 4.2.6.8 and 6.1.1.4'

_space_group_crystal_system      monoclinic
_space_group_IT_number           14
_space_group_name_H-M_alt        'P 21/c'
_space_group_name_Hall           '-P 2ybc'

_shelx_space_group_comment       
;
The symmetry employed for this shelxl refinement is uniquely defined
by the following loop, which should always be used as a source of
symmetry information in preference to the above space-group names.
They are only intended as comments.
;

loop_
_space_group_symop_operation_xyz
'x, y, z'
'-x, y+1/2, -z+1/2'
'-x, -y, -z'
'x, -y-1/2, z-1/2'

_cell_length_a                   10.452(2)
_cell_length_b                   5.5211(11)
_cell_length_c                   37.598(8)
_cell_angle_alpha                90
_cell_angle_beta                 96.31(3)
_cell_angle_gamma                90
_cell_volume                     2156.5(8)
_cell_formula_units_Z            4
_cell_measurement_temperature    113(2)
_cell_measurement_reflns_used    4134
_cell_measurement_theta_min      1.0898
_cell_measurement_theta_max      27.9304

_exptl_crystal_description       ?
_exptl_crystal_colour            ?
_exptl_crystal_density_meas      ?
_exptl_crystal_density_method    ?
_exptl_crystal_density_diffrn    1.258
_exptl_crystal_F_000             864
_exptl_transmission_factor_min   ?
_exptl_transmission_factor_max   ?
_exptl_crystal_size_max          0.200
_exptl_crystal_size_mid          0.180
_exptl_crystal_size_min          0.120
_exptl_absorpt_coefficient_mu    0.080
_shelx_estimated_absorpt_T_min   0.984
_shelx_estimated_absorpt_T_max   0.990
_exptl_absorpt_correction_type   Multi-scan
_exptl_absorpt_correction_T_max  1.0000
_exptl_absorpt_correction_T_min  0.9079
_exptl_absorpt_process_details   crystalclear
_exptl_absorpt_special_details   ?
_diffrn_ambient_temperature      113(2)
_diffrn_radiation_wavelength     0.71073
_diffrn_radiation_type           MoK\a
_diffrn_source                   ?
_diffrn_measurement_device_type  'rigaku saturn'
_diffrn_measurement_method       ?
_diffrn_detector_area_resol_mean ?
_diffrn_standards_number         0
_diffrn_standards_interval_count 0
_diffrn_standards_interval_time  0
_diffrn_standards_decay_%        0
_diffrn_reflns_number            15043
_diffrn_reflns_av_unetI/netI     0.0351
_diffrn_reflns_av_R_equivalents  0.0470
_diffrn_reflns_limit_h_min       -12
_diffrn_reflns_limit_h_max       12
_diffrn_reflns_limit_k_min       -6
_diffrn_reflns_limit_k_max       6
_diffrn_reflns_limit_l_min       -44
_diffrn_reflns_limit_l_max       44
_diffrn_reflns_theta_min         1.090
_diffrn_reflns_theta_max         25.020
_diffrn_reflns_theta_full        25.020
_diffrn_measured_fraction_theta_max 0.995
_diffrn_measured_fraction_theta_full 0.995
_diffrn_reflns_Laue_measured_fraction_max 0.995
_diffrn_reflns_Laue_measured_fraction_full 0.995
_diffrn_reflns_point_group_measured_fraction_max 0.995
_diffrn_reflns_point_group_measured_fraction_full 0.995
_reflns_number_total             3793
_reflns_number_gt                3211
_reflns_threshold_expression     'I > 2\s(I)'
_reflns_Friedel_coverage         0.000
_reflns_Friedel_fraction_max     .
_reflns_Friedel_fraction_full    .

_reflns_special_details          
;
 Reflections were merged by SHELXL according to the crystal
 class for the calculation of statistics and refinement.
 
 _reflns_Friedel_fraction is defined as the number of unique
 Friedel pairs measured divided by the number that would be
 possible theoretically, ignoring centric projections and
 systematic absences.
;

_computing_data_collection       crystalclear
_computing_cell_refinement       crystalclear
_computing_data_reduction        crystalclear
_computing_structure_solution    'SHELXS-97 (Sheldrick, 1990)'
_computing_structure_refinement  'SHELXL-97 (Sheldrick, 1997)'
_computing_molecular_graphics    'Bruker SHELXTL'
_computing_publication_material  'Bruker SHELXTL'
_refine_special_details          ?
_refine_ls_structure_factor_coef Fsqd
_refine_ls_matrix_type           full
_refine_ls_weighting_scheme      calc
_refine_ls_weighting_details     
'w=1/[\s^2^(Fo^2^)+(0.0742P)^2^+0.8595P] where P=(Fo^2^+2Fc^2^)/3'
_atom_sites_solution_primary     ?
_atom_sites_solution_secondary   ?
_atom_sites_solution_hydrogens   mixed
_refine_ls_hydrogen_treatment    mixed
_refine_ls_extinction_method     'SHELXL-2014/8 (Sheldrick 2014'
_refine_ls_extinction_coef       0.016(2)
_refine_ls_extinction_expression Fc^*^=kFc[1+0.001xFc^2^\l^3^/sin(2\q)]^-1/4^
_refine_ls_number_reflns         3793
_refine_ls_number_parameters     285
_refine_ls_number_restraints     1
_refine_ls_R_factor_all          0.0736
_refine_ls_R_factor_gt           0.0612
_refine_ls_wR_factor_ref         0.1627
_refine_ls_wR_factor_gt          0.1501
_refine_ls_goodness_of_fit_ref   1.076
_refine_ls_restrained_S_all      1.076
_refine_ls_shift/su_max          0.003
_refine_ls_shift/su_mean         0.001

loop_
_atom_site_label
_atom_site_type_symbol
_atom_site_fract_x
_atom_site_fract_y
_atom_site_fract_z
_atom_site_U_iso_or_equiv
_atom_site_adp_type
_atom_site_occupancy
_atom_site_site_symmetry_order
_atom_site_calc_flag
_atom_site_refinement_flags_posn
_atom_site_refinement_flags_adp
_atom_site_refinement_flags_occupancy
_atom_site_disorder_assembly
_atom_site_disorder_group
O1 O 1.0019(2) 0.2160(3) 0.10794(5) 0.0678(6) Uani 1 1 d . . . . .
O2 O 0.69670(16) 0.6164(4) 0.26397(5) 0.0659(6) Uani 1 1 d . . . . .
N1 N 0.88595(19) 0.7443(4) 0.00764(5) 0.0515(5) Uani 1 1 d . . . . .
N2 N 0.94240(17) 0.5291(4) 0.07117(5) 0.0451(5) Uani 1 1 d D . . . .
H2 H 0.969(2) 0.676(2) 0.0651(6) 0.054 Uiso 1 1 d D U . . .
C1 C 0.8570(3) 0.8601(6) -0.02326(7) 0.0664(8) Uani 1 1 d . . . . .
H1 H 0.9093 0.9932 -0.0285 0.080 Uiso 1 1 calc R U . . .
C2 C 0.7525(3) 0.7956(7) -0.04863(7) 0.0726(9) Uani 1 1 d . . . . .
H2A H 0.7356 0.8846 -0.0703 0.087 Uiso 1 1 calc R U . . .
C3 C 0.6774(3) 0.6076(7) -0.04188(7) 0.0705(9) Uani 1 1 d . . . . .
H3 H 0.6071 0.5627 -0.0588 0.085 Uiso 1 1 calc R U . . .
C4 C 0.7032(2) 0.4757(5) -0.00943(6) 0.0554(7) Uani 1 1 d . . . . .
C5 C 0.6315(3) 0.2724(7) 0.00030(9) 0.0784(10) Uani 1 1 d . . . . .
H5 H 0.5601 0.2171 -0.0154 0.094 Uiso 1 1 calc R U . . .
C6 C 0.6642(3) 0.1549(6) 0.03208(9) 0.0779(10) Uani 1 1 d . . . . .
H6 H 0.6152 0.0185 0.0379 0.094 Uiso 1 1 calc R U . . .
C7 C 0.7688(2) 0.2316(5) 0.05637(7) 0.0578(7) Uani 1 1 d . . . . .
H7 H 0.7899 0.1477 0.0783 0.069 Uiso 1 1 calc R U . . .
C8 C 0.84008(19) 0.4286(4) 0.04804(6) 0.0421(5) Uani 1 1 d . . . . .
C9 C 0.8099(2) 0.5528(4) 0.01479(6) 0.0441(6) Uani 1 1 d . . . . .
C10 C 1.0164(2) 0.4250(4) 0.09884(5) 0.0434(5) Uani 1 1 d . . . . .
C11 C 1.1217(2) 0.5893(4) 0.11684(5) 0.0433(5) Uani 1 1 d . . . . .
H11A H 1.0960 0.7603 0.1125 0.052 Uiso 1 1 calc R U . . .
H11B H 1.2020 0.5618 0.1057 0.052 Uiso 1 1 calc R U . . .
C12 C 1.1486(2) 0.5474(4) 0.15713(5) 0.0407(5) Uani 1 1 d . . . . .
H12 H 1.1735 0.3737 0.1610 0.049 Uiso 1 1 calc R U . . .
C13 C 1.2617(2) 0.7047(4) 0.17346(5) 0.0432(5) Uani 1 1 d . . . . .
H13A H 1.2352 0.8769 0.1718 0.052 Uiso 1 1 calc R U . . .
H13B H 1.2800 0.6642 0.1992 0.052 Uiso 1 1 calc R U . . .
C14 C 1.3845(2) 0.6751(4) 0.15583(5) 0.0412(5) Uani 1 1 d . . . . .
C15 C 1.4214(2) 0.8503(5) 0.13229(6) 0.0510(6) Uani 1 1 d . . . . .
H15 H 1.3688 0.9892 0.1273 0.061 Uiso 1 1 calc R U . . .
C16 C 1.5334(3) 0.8255(6) 0.11598(7) 0.0654(8) Uani 1 1 d . . . . .
H16 H 1.5572 0.9470 0.1001 0.078 Uiso 1 1 calc R U . . .
C17 C 1.6105(3) 0.6241(6) 0.12290(8) 0.0697(8) Uani 1 1 d . . . . .
H17 H 1.6866 0.6049 0.1115 0.084 Uiso 1 1 calc R U . . .
C18 C 1.5755(3) 0.4500(5) 0.14668(8) 0.0660(8) Uani 1 1 d . . . . .
H18 H 1.6292 0.3128 0.1519 0.079 Uiso 1 1 calc R U . . .
C19 C 1.4637(2) 0.4738(4) 0.16282(7) 0.0510(6) Uani 1 1 d . . . . .
H19 H 1.4406 0.3521 0.1788 0.061 Uiso 1 1 calc R U . . .
C20 C 1.0310(2) 0.5955(4) 0.17688(5) 0.0387(5) Uani 1 1 d . . . . .
C21 C 1.0009(2) 0.4387(4) 0.20400(5) 0.0390(5) Uani 1 1 d . . . . .
H21 H 1.0511 0.2970 0.2091 0.047 Uiso 1 1 calc R U . . .
C22 C 0.89856(19) 0.4873(4) 0.22355(5) 0.0390(5) Uani 1 1 d . . . . .
H22 H 0.8804 0.3793 0.2420 0.047 Uiso 1 1 calc R U . . .
C23 C 0.82179(18) 0.6934(4) 0.21645(5) 0.0356(5) Uani 1 1 d . . . . .
C24 C 0.8517(2) 0.8504(4) 0.18932(6) 0.0418(5) Uani 1 1 d . . . . .
H24 H 0.8007 0.9908 0.1840 0.050 Uiso 1 1 calc R U . . .
C25 C 0.9555(2) 0.8035(4) 0.17000(6) 0.0447(6) Uani 1 1 d . . . . .
H25 H 0.9752 0.9137 0.1520 0.054 Uiso 1 1 calc R U . . .
C26 C 0.71205(19) 0.7422(4) 0.23799(6) 0.0421(5) Uani 1 1 d . . . . .
C27 C 0.6215(2) 0.9486(4) 0.22743(6) 0.0492(6) Uani 1 1 d . . . . .
H27A H 0.5500 0.9455 0.2423 0.074 Uiso 1 1 calc R U . . .
H27B H 0.5877 0.9320 0.2022 0.074 Uiso 1 1 calc R U . . .
H27C H 0.6678 1.1025 0.2310 0.074 Uiso 1 1 calc R U . . .

loop_
_atom_site_aniso_label
_atom_site_aniso_U_11
_atom_site_aniso_U_22
_atom_site_aniso_U_33
_atom_site_aniso_U_23
_atom_site_aniso_U_13
_atom_site_aniso_U_12
O1 0.0953(14) 0.0558(11) 0.0494(10) 0.0096(9) -0.0054(9) -0.0229(10)
O2 0.0515(10) 0.0788(13) 0.0714(12) 0.0330(10) 0.0253(9) 0.0090(9)
N1 0.0515(11) 0.0588(13) 0.0425(11) 0.0007(10) -0.0022(9) -0.0053(10)
N2 0.0438(10) 0.0498(12) 0.0403(10) -0.0016(9) -0.0011(8) -0.0164(9)
C1 0.0729(18) 0.0778(19) 0.0464(14) 0.0061(14) -0.0023(12) -0.0024(15)
C2 0.0687(18) 0.106(2) 0.0395(14) -0.0057(15) -0.0091(13) 0.0179(18)
C3 0.0473(15) 0.113(3) 0.0478(15) -0.0308(16) -0.0098(12) 0.0141(16)
C4 0.0339(11) 0.0834(19) 0.0484(14) -0.0290(13) 0.0022(10) -0.0001(12)
C5 0.0429(14) 0.115(3) 0.076(2) -0.048(2) 0.0051(13) -0.0265(16)
C6 0.0570(16) 0.097(2) 0.082(2) -0.0314(19) 0.0180(15) -0.0438(16)
C7 0.0519(14) 0.0647(16) 0.0592(15) -0.0163(13) 0.0174(11) -0.0234(13)
C8 0.0345(11) 0.0523(13) 0.0400(12) -0.0131(10) 0.0059(9) -0.0098(10)
C9 0.0336(11) 0.0580(14) 0.0405(12) -0.0146(11) 0.0038(9) 0.0004(10)
C10 0.0547(13) 0.0468(13) 0.0295(11) 0.0017(10) 0.0088(9) -0.0087(11)
C11 0.0467(12) 0.0479(13) 0.0352(11) 0.0004(10) 0.0038(9) -0.0083(10)
C12 0.0482(12) 0.0399(12) 0.0340(11) -0.0038(9) 0.0051(9) -0.0011(10)
C13 0.0458(12) 0.0493(13) 0.0333(11) -0.0043(10) -0.0010(9) 0.0002(10)
C14 0.0425(12) 0.0447(12) 0.0353(11) -0.0073(10) -0.0008(9) -0.0057(10)
C15 0.0609(15) 0.0505(14) 0.0403(12) 0.0019(11) 0.0007(11) -0.0076(12)
C16 0.0732(18) 0.078(2) 0.0471(14) -0.0064(14) 0.0147(13) -0.0293(16)
C17 0.0511(15) 0.092(2) 0.0683(18) -0.0335(17) 0.0181(13) -0.0212(16)
C18 0.0499(14) 0.0616(17) 0.086(2) -0.0172(16) 0.0077(14) 0.0003(13)
C19 0.0469(13) 0.0472(14) 0.0581(14) -0.0017(12) 0.0025(11) -0.0014(11)
C20 0.0438(11) 0.0395(12) 0.0322(10) -0.0055(9) 0.0012(9) -0.0044(9)
C21 0.0439(12) 0.0334(11) 0.0387(11) 0.0008(9) -0.0002(9) -0.0026(9)
C22 0.0392(11) 0.0381(12) 0.0395(11) 0.0052(9) 0.0034(9) -0.0066(9)
C23 0.0332(10) 0.0366(11) 0.0358(11) 0.0008(9) -0.0009(8) -0.0062(9)
C24 0.0467(12) 0.0380(12) 0.0403(12) 0.0052(10) 0.0031(9) 0.0006(10)
C25 0.0560(14) 0.0431(13) 0.0361(11) 0.0070(10) 0.0102(10) -0.0036(11)
C26 0.0346(11) 0.0459(13) 0.0452(12) 0.0030(10) 0.0015(9) -0.0072(10)
C27 0.0406(12) 0.0539(14) 0.0530(14) 0.0000(11) 0.0044(10) 0.0024(11)

_geom_special_details            
;
 All esds (except the esd in the dihedral angle between two l.s. planes)
 are estimated using the full covariance matrix.  The cell esds are taken
 into account individually in the estimation of esds in distances, angles
 and torsion angles; correlations between esds in cell parameters are only
 used when they are defined by crystal symmetry.  An approximate (isotropic)
 treatment of cell esds is used for estimating esds involving l.s. planes.
;

loop_
_geom_bond_atom_site_label_1
_geom_bond_atom_site_label_2
_geom_bond_distance
_geom_bond_site_symmetry_2
_geom_bond_publ_flag
O1 C10 1.218(3) . ?
O2 C26 1.223(3) . ?
N1 C1 1.331(3) . ?
N1 C9 1.368(3) . ?
N2 C10 1.354(3) . ?
N2 C8 1.415(3) . ?
N2 H2 0.895(10) . ?
C1 C2 1.414(4) . ?
C1 H1 0.9500 . ?
C2 C3 1.342(4) . ?
C2 H2A 0.9500 . ?
C3 C4 1.421(4) . ?
C3 H3 0.9500 . ?
C4 C5 1.420(4) . ?
C4 C9 1.425(3) . ?
C5 C6 1.369(5) . ?
C5 H5 0.9500 . ?
C6 C7 1.410(4) . ?
C6 H6 0.9500 . ?
C7 C8 1.374(3) . ?
C7 H7 0.9500 . ?
C8 C9 1.430(3) . ?
C10 C11 1.526(3) . ?
C11 C12 1.528(3) . ?
C11 H11A 0.9900 . ?
C11 H11B 0.9900 . ?
C12 C20 1.527(3) . ?
C12 C13 1.539(3) . ?
C12 H12 1.0000 . ?
C13 C14 1.517(3) . ?
C13 H13A 0.9900 . ?
C13 H13B 0.9900 . ?
C14 C19 1.394(3) . ?
C14 C15 1.394(3) . ?
C15 C16 1.387(4) . ?
C15 H15 0.9500 . ?
C16 C17 1.381(4) . ?
C16 H16 0.9500 . ?
C17 C18 1.389(4) . ?
C17 H17 0.9500 . ?
C18 C19 1.382(4) . ?
C18 H18 0.9500 . ?
C19 H19 0.9500 . ?
C20 C21 1.400(3) . ?
C20 C25 1.401(3) . ?
C21 C22 1.389(3) . ?
C21 H21 0.9500 . ?
C22 C23 1.401(3) . ?
C22 H22 0.9500 . ?
C23 C24 1.400(3) . ?
C23 C26 1.500(3) . ?
C24 C25 1.394(3) . ?
C24 H24 0.9500 . ?
C25 H25 0.9500 . ?
C26 C27 1.507(3) . ?
C27 H27A 0.9800 . ?
C27 H27B 0.9800 . ?
C27 H27C 0.9800 . ?

loop_
_geom_angle_atom_site_label_1
_geom_angle_atom_site_label_2
_geom_angle_atom_site_label_3
_geom_angle
_geom_angle_site_symmetry_1
_geom_angle_site_symmetry_3
_geom_angle_publ_flag
C1 N1 C9 117.5(2) . . ?
C10 N2 C8 129.4(2) . . ?
C10 N2 H2 114.4(16) . . ?
C8 N2 H2 115.7(16) . . ?
N1 C1 C2 123.5(3) . . ?
N1 C1 H1 118.2 . . ?
C2 C1 H1 118.2 . . ?
C3 C2 C1 119.4(3) . . ?
C3 C2 H2A 120.3 . . ?
C1 C2 H2A 120.3 . . ?
C2 C3 C4 119.9(2) . . ?
C2 C3 H3 120.0 . . ?
C4 C3 H3 120.0 . . ?
C5 C4 C3 124.8(2) . . ?
C5 C4 C9 118.0(3) . . ?
C3 C4 C9 117.2(3) . . ?
C6 C5 C4 120.7(2) . . ?
C6 C5 H5 119.6 . . ?
C4 C5 H5 119.6 . . ?
C5 C6 C7 121.6(3) . . ?
C5 C6 H6 119.2 . . ?
C7 C6 H6 119.2 . . ?
C8 C7 C6 119.4(3) . . ?
C8 C7 H7 120.3 . . ?
C6 C7 H7 120.3 . . ?
C7 C8 N2 124.2(2) . . ?
C7 C8 C9 120.4(2) . . ?
N2 C8 C9 115.38(19) . . ?
N1 C9 C4 122.4(2) . . ?
N1 C9 C8 117.72(19) . . ?
C4 C9 C8 119.8(2) . . ?
O1 C10 N2 122.6(2) . . ?
O1 C10 C11 123.0(2) . . ?
N2 C10 C11 114.31(19) . . ?
C10 C11 C12 113.25(18) . . ?
C10 C11 H11A 108.9 . . ?
C12 C11 H11A 108.9 . . ?
C10 C11 H11B 108.9 . . ?
C12 C11 H11B 108.9 . . ?
H11A C11 H11B 107.7 . . ?
C20 C12 C11 112.69(18) . . ?
C20 C12 C13 109.35(17) . . ?
C11 C12 C13 111.06(18) . . ?
C20 C12 H12 107.9 . . ?
C11 C12 H12 107.9 . . ?
C13 C12 H12 107.9 . . ?
C14 C13 C12 114.49(17) . . ?
C14 C13 H13A 108.6 . . ?
C12 C13 H13A 108.6 . . ?
C14 C13 H13B 108.6 . . ?
C12 C13 H13B 108.6 . . ?
H13A C13 H13B 107.6 . . ?
C19 C14 C15 118.2(2) . . ?
C19 C14 C13 121.2(2) . . ?
C15 C14 C13 120.6(2) . . ?
C16 C15 C14 121.2(2) . . ?
C16 C15 H15 119.4 . . ?
C14 C15 H15 119.4 . . ?
C17 C16 C15 120.0(3) . . ?
C17 C16 H16 120.0 . . ?
C15 C16 H16 120.0 . . ?
C16 C17 C18 119.3(2) . . ?
C16 C17 H17 120.3 . . ?
C18 C17 H17 120.3 . . ?
C19 C18 C17 120.8(3) . . ?
C19 C18 H18 119.6 . . ?
C17 C18 H18 119.6 . . ?
C18 C19 C14 120.5(2) . . ?
C18 C19 H19 119.8 . . ?
C14 C19 H19 119.8 . . ?
C21 C20 C25 118.29(19) . . ?
C21 C20 C12 120.28(19) . . ?
C25 C20 C12 121.32(19) . . ?
C22 C21 C20 120.9(2) . . ?
C22 C21 H21 119.5 . . ?
C20 C21 H21 119.5 . . ?
C21 C22 C23 120.96(19) . . ?
C21 C22 H22 119.5 . . ?
C23 C22 H22 119.5 . . ?
C24 C23 C22 118.18(19) . . ?
C24 C23 C26 121.89(19) . . ?
C22 C23 C26 119.93(18) . . ?
C25 C24 C23 120.9(2) . . ?
C25 C24 H24 119.5 . . ?
C23 C24 H24 119.5 . . ?
C24 C25 C20 120.7(2) . . ?
C24 C25 H25 119.6 . . ?
C20 C25 H25 119.6 . . ?
O2 C26 C23 120.3(2) . . ?
O2 C26 C27 120.4(2) . . ?
C23 C26 C27 119.29(19) . . ?
C26 C27 H27A 109.5 . . ?
C26 C27 H27B 109.5 . . ?
H27A C27 H27B 109.5 . . ?
C26 C27 H27C 109.5 . . ?
H27A C27 H27C 109.5 . . ?
H27B C27 H27C 109.5 . . ?

loop_
_geom_torsion_atom_site_label_1
_geom_torsion_atom_site_label_2
_geom_torsion_atom_site_label_3
_geom_torsion_atom_site_label_4
_geom_torsion
_geom_torsion_site_symmetry_1
_geom_torsion_site_symmetry_2
_geom_torsion_site_symmetry_3
_geom_torsion_site_symmetry_4
_geom_torsion_publ_flag
C9 N1 C1 C2 0.2(4) . . . . ?
N1 C1 C2 C3 -0.3(5) . . . . ?
C1 C2 C3 C4 0.1(4) . . . . ?
C2 C3 C4 C5 -179.1(3) . . . . ?
C2 C3 C4 C9 0.1(4) . . . . ?
C3 C4 C5 C6 179.4(3) . . . . ?
C9 C4 C5 C6 0.2(4) . . . . ?
C4 C5 C6 C7 0.5(5) . . . . ?
C5 C6 C7 C8 -0.1(4) . . . . ?
C6 C7 C8 N2 176.4(2) . . . . ?
C6 C7 C8 C9 -1.0(4) . . . . ?
C10 N2 C8 C7 22.6(4) . . . . ?
C10 N2 C8 C9 -159.8(2) . . . . ?
C1 N1 C9 C4 0.1(3) . . . . ?
C1 N1 C9 C8 -179.6(2) . . . . ?
C5 C4 C9 N1 179.0(2) . . . . ?
C3 C4 C9 N1 -0.3(3) . . . . ?
C5 C4 C9 C8 -1.2(3) . . . . ?
C3 C4 C9 C8 179.5(2) . . . . ?
C7 C8 C9 N1 -178.6(2) . . . . ?
N2 C8 C9 N1 3.8(3) . . . . ?
C7 C8 C9 C4 1.7(3) . . . . ?
N2 C8 C9 C4 -175.99(19) . . . . ?
C8 N2 C10 O1 -0.5(4) . . . . ?
C8 N2 C10 C11 177.8(2) . . . . ?
O1 C10 C11 C12 -36.1(3) . . . . ?
N2 C10 C11 C12 145.6(2) . . . . ?
C10 C11 C12 C20 -60.9(3) . . . . ?
C10 C11 C12 C13 176.04(18) . . . . ?
C20 C12 C13 C14 -179.44(18) . . . . ?
C11 C12 C13 C14 -54.5(3) . . . . ?
C12 C13 C14 C19 -77.0(3) . . . . ?
C12 C13 C14 C15 103.4(2) . . . . ?
C19 C14 C15 C16 0.4(3) . . . . ?
C13 C14 C15 C16 180.0(2) . . . . ?
C14 C15 C16 C17 0.2(4) . . . . ?
C15 C16 C17 C18 -1.0(4) . . . . ?
C16 C17 C18 C19 1.3(4) . . . . ?
C17 C18 C19 C14 -0.8(4) . . . . ?
C15 C14 C19 C18 -0.1(3) . . . . ?
C13 C14 C19 C18 -179.7(2) . . . . ?
C11 C12 C20 C21 137.8(2) . . . . ?
C13 C12 C20 C21 -98.2(2) . . . . ?
C11 C12 C20 C25 -46.1(3) . . . . ?
C13 C12 C20 C25 77.9(2) . . . . ?
C25 C20 C21 C22 0.2(3) . . . . ?
C12 C20 C21 C22 176.37(18) . . . . ?
C20 C21 C22 C23 0.7(3) . . . . ?
C21 C22 C23 C24 -0.6(3) . . . . ?
C21 C22 C23 C26 -179.87(18) . . . . ?
C22 C23 C24 C25 -0.3(3) . . . . ?
C26 C23 C24 C25 178.97(19) . . . . ?
C23 C24 C25 C20 1.1(3) . . . . ?
C21 C20 C25 C24 -1.0(3) . . . . ?
C12 C20 C25 C24 -177.21(19) . . . . ?
C24 C23 C26 O2 -172.1(2) . . . . ?
C22 C23 C26 O2 7.1(3) . . . . ?
C24 C23 C26 C27 7.5(3) . . . . ?
C22 C23 C26 C27 -173.24(18) . . . . ?

_refine_diff_density_max         0.330
_refine_diff_density_min         -0.191
_refine_diff_density_rms         0.042

_shelx_res_file                  
;

    shelxl.res created by SHELXL-2014/8

TITL shelxl in P2(1)/c
CELL 0.71073  10.4519   5.5211  37.5984  90.000  96.314  90.000
ZERR    4.00   0.0021   0.0011   0.0075   0.000   0.030   0.000
LATT 1
SYMM -X, 0.5+Y, 0.5-Z
SFAC C  H  N  O
UNIT 108 96 8 8

OMIT  -3.00  50.04
L.S. 4
ACTA
BOND $H
FMAP 2
PLAN 20

DFIX 0.90 0.01 N2 H2
SIZE 0.20 0.18 0.12
HTAB
CONF
TEMP -160
WGHT    0.074200    0.859500
EXTI    0.015502
FVAR       0.73047
MOLE 1
O1    4    1.001865    0.216033    0.107937    11.00000    0.09528    0.05582 =
         0.04941    0.00965   -0.00542   -0.02293
O2    4    0.696696    0.616374    0.263966    11.00000    0.05148    0.07880 =
         0.07140    0.03302    0.02528    0.00900
N1    3    0.885952    0.744340    0.007636    11.00000    0.05146    0.05883 =
         0.04249    0.00067   -0.00216   -0.00526
N2    3    0.942400    0.529103    0.071171    11.00000    0.04384    0.04984 =
         0.04034   -0.00161   -0.00106   -0.01644
H2    2    0.968955    0.676124    0.065127    11.00000   -1.20000
C1    1    0.856997    0.860107   -0.023258    11.00000    0.07286    0.07784 =
         0.04644    0.00607   -0.00231   -0.00235
AFIX  43
H1    2    0.909323    0.993196   -0.028548    11.00000   -1.20000
AFIX   0
C2    1    0.752524    0.795604   -0.048626    11.00000    0.06867    0.10634 =
         0.03953   -0.00574   -0.00909    0.01788
AFIX  43
H2A   2    0.735634    0.884595   -0.070258    11.00000   -1.20000
AFIX   0
C3    1    0.677432    0.607605   -0.041885    11.00000    0.04728    0.11316 =
         0.04778   -0.03082   -0.00976    0.01415
AFIX  43
H3    2    0.607146    0.562745   -0.058794    11.00000   -1.20000
AFIX   0
C4    1    0.703156    0.475726   -0.009431    11.00000    0.03387    0.08345 =
         0.04842   -0.02896    0.00217   -0.00006
C5    1    0.631496    0.272367    0.000297    11.00000    0.04292    0.11544 =
         0.07637   -0.04792    0.00506   -0.02650
AFIX  43
H5    2    0.560055    0.217140   -0.015416    11.00000   -1.20000
AFIX   0
C6    1    0.664216    0.154938    0.032080    11.00000    0.05702    0.09722 =
         0.08186   -0.03143    0.01798   -0.04377
AFIX  43
H6    2    0.615234    0.018472    0.037909    11.00000   -1.20000
AFIX   0
C7    1    0.768837    0.231581    0.056373    11.00000    0.05193    0.06474 =
         0.05924   -0.01634    0.01735   -0.02336
AFIX  43
H7    2    0.789852    0.147709    0.078300    11.00000   -1.20000
AFIX   0
C8    1    0.840081    0.428642    0.048039    11.00000    0.03447    0.05230 =
         0.04000   -0.01311    0.00594   -0.00983
C9    1    0.809855    0.552789    0.014788    11.00000    0.03361    0.05800 =
         0.04055   -0.01464    0.00382    0.00035
C10   1    1.016444    0.424989    0.098835    11.00000    0.05472    0.04683 =
         0.02946    0.00169    0.00876   -0.00871
C11   1    1.121701    0.589298    0.116837    11.00000    0.04665    0.04791 =
         0.03517    0.00040    0.00383   -0.00835
AFIX  23
H11A  2    1.095952    0.760254    0.112514    11.00000   -1.20000
H11B  2    1.201986    0.561751    0.105695    11.00000   -1.20000
AFIX   0
C12   1    1.148582    0.547363    0.157126    11.00000    0.04822    0.03991 =
         0.03398   -0.00377    0.00509   -0.00105
AFIX  13
H12   2    1.173521    0.373718    0.161008    11.00000   -1.20000
AFIX   0
C13   1    1.261664    0.704740    0.173455    11.00000    0.04585    0.04930 =
         0.03334   -0.00429   -0.00098    0.00024
AFIX  23
H13A  2    1.235196    0.876896    0.171776    11.00000   -1.20000
H13B  2    1.280025    0.664193    0.199159    11.00000   -1.20000
AFIX   0
C14   1    1.384469    0.675124    0.155830    11.00000    0.04252    0.04466 =
         0.03530   -0.00733   -0.00081   -0.00566
C15   1    1.421394    0.850257    0.132287    11.00000    0.06094    0.05053 =
         0.04030    0.00191    0.00066   -0.00763
AFIX  43
H15   2    1.368838    0.989191    0.127314    11.00000   -1.20000
AFIX   0
C16   1    1.533434    0.825489    0.115982    11.00000    0.07319    0.07764 =
         0.04708   -0.00639    0.01473   -0.02934
AFIX  43
H16   2    1.557156    0.947015    0.100063    11.00000   -1.20000
AFIX   0
C17   1    1.610460    0.624101    0.122902    11.00000    0.05106    0.09222 =
         0.06829   -0.03353    0.01809   -0.02122
AFIX  43
H17   2    1.686581    0.604853    0.111515    11.00000   -1.20000
AFIX   0
C18   1    1.575538    0.449961    0.146675    11.00000    0.04991    0.06165 =
         0.08644   -0.01721    0.00773    0.00030
AFIX  43
H18   2    1.629208    0.312801    0.151901    11.00000   -1.20000
AFIX   0
C19   1    1.463683    0.473778    0.162820    11.00000    0.04690    0.04723 =
         0.05805   -0.00171    0.00250   -0.00138
AFIX  43
H19   2    1.440601    0.352064    0.178797    11.00000   -1.20000
AFIX   0
C20   1    1.031036    0.595494    0.176876    11.00000    0.04376    0.03953 =
         0.03216   -0.00547    0.00123   -0.00443
C21   1    1.000885    0.438678    0.203996    11.00000    0.04388    0.03341 =
         0.03870    0.00077   -0.00019   -0.00258
AFIX  43
H21   2    1.051113    0.296960    0.209101    11.00000   -1.20000
AFIX   0
C22   1    0.898561    0.487347    0.223549    11.00000    0.03924    0.03808 =
         0.03954    0.00524    0.00338   -0.00663
AFIX  43
H22   2    0.880374    0.379313    0.242007    11.00000   -1.20000
AFIX   0
C23   1    0.821790    0.693424    0.216449    11.00000    0.03320    0.03660 =
         0.03585    0.00084   -0.00088   -0.00621
C24   1    0.851750    0.850356    0.189321    11.00000    0.04667    0.03797 =
         0.04034    0.00516    0.00309    0.00063
AFIX  43
H24   2    0.800673    0.990768    0.184001    11.00000   -1.20000
AFIX   0
C25   1    0.955501    0.803490    0.169999    11.00000    0.05595    0.04312 =
         0.03607    0.00698    0.01016   -0.00356
AFIX  43
H25   2    0.975200    0.913726    0.151980    11.00000   -1.20000
AFIX   0
C26   1    0.712049    0.742181    0.237994    11.00000    0.03463    0.04589 =
         0.04524    0.00302    0.00153   -0.00719
C27   1    0.621467    0.948580    0.227434    11.00000    0.04064    0.05392 =
         0.05302    0.00003    0.00440    0.00240
AFIX 137
H27A  2    0.549993    0.945521    0.242254    11.00000   -1.50000
H27B  2    0.587702    0.931952    0.202186    11.00000   -1.50000
H27C  2    0.667785    1.102523    0.230992    11.00000   -1.50000
AFIX   0
HKLF 4

REM  shelxl in P2(1)/c
REM R1 =  0.0612 for    3211 Fo > 4sig(Fo)  and  0.0736 for all    3793 data
REM    285 parameters refined using      1 restraints

END

WGHT      0.0629      0.8850

REM Instructions for potential hydrogen bonds
EQIV $1 -x+2, -y+2, -z
HTAB C1 N1_$1
HTAB C7 O1

REM Highest difference peak  0.330,  deepest hole -0.191,  1-sigma level  0.042
Q1    1   1.1275  0.3849  0.1222  11.00000  0.05    0.33
Q2    1   0.9523  0.0809  0.0970  11.00000  0.05    0.30
Q3    1   1.1147  0.6439  0.1404  11.00000  0.05    0.25
Q4    1   0.9869  0.4928  0.1835  11.00000  0.05    0.23
Q5    1   0.8975  0.2214  0.1165  11.00000  0.05    0.18
Q6    1   0.9782  0.6493  0.1611  11.00000  0.05    0.17
Q7    1   1.3402  0.6921  0.1610  11.00000  0.05    0.15
Q8    1   0.8166  0.7499  0.2010  11.00000  0.05    0.14
Q9    1   0.8457  0.7919  0.2065  11.00000  0.05    0.14
Q10   1   1.0372  0.6375  0.1937  11.00000  0.05    0.14
Q11   1   0.7245  0.7548  0.2557  11.00000  0.05    0.13
Q12   1   0.8586  0.6572  0.2222  11.00000  0.05    0.13
Q13   1   1.5624  0.5061  0.1244  11.00000  0.05    0.13
Q14   1   0.7230  1.3223  0.2411  11.00000  0.05    0.13
Q15   1   1.0754  0.5428  0.1678  11.00000  0.05    0.13
Q16   1   0.8751  0.2471  0.0901  11.00000  0.05    0.13
Q17   1   0.8263  0.8073 -0.0441  11.00000  0.05    0.12
Q18   1   1.0794  0.8763  0.1903  11.00000  0.05    0.12
Q19   1   0.7944  0.4829  0.2699  11.00000  0.05    0.12
Q20   1   0.4418  0.9235  0.1845  11.00000  0.05    0.12
;
_shelx_res_checksum              94787
####################################################################### 
# 
# This file contains crystal structure data downloaded from the 
# Cambridge Structural Database (CSD) hosted by the Cambridge 
# Crystallographic Data Centre (CCDC).
# 
# Full information about CCDC data access policies and citation 
# guidelines are available at http://www.ccdc.cam.ac.uk/access/V1 
# 
# Audit and citation data items may have been added by the CCDC. 
# Please retain this information to preserve the provenance of 
# this file and to allow appropriate attribution of the data. 
# 
#######################################################################

data_R20180509D1
_database_code_depnum_ccdc_archive 'CCDC 1852877'
loop_
_audit_author_name
_audit_author_address
'Dongbing Zhao'
;Nankai University
China
;
_audit_update_record             
;
2018-06-30 deposited with the CCDC.	2019-07-03 downloaded from the CCDC.
;

_audit_creation_method           SHELXL-2014/8
_shelx_SHELXL_version_number     2014/8
_chemical_name_systematic        ?
_chemical_name_common            ?
_chemical_melting_point          ?
_chemical_formula_moiety         ?
_chemical_formula_sum            'C30 H29 N O2'
_chemical_formula_weight         435.54

loop_
_atom_type_symbol
_atom_type_description
_atom_type_scat_dispersion_real
_atom_type_scat_dispersion_imag
_atom_type_scat_source
C C 0.0033 0.0016 'International Tables Vol C Tables 4.2.6.8 and 6.1.1.4'
H H 0.0000 0.0000 'International Tables Vol C Tables 4.2.6.8 and 6.1.1.4'
N N 0.0061 0.0033 'International Tables Vol C Tables 4.2.6.8 and 6.1.1.4'
O O 0.0106 0.0060 'International Tables Vol C Tables 4.2.6.8 and 6.1.1.4'

_space_group_crystal_system      orthorhombic
_space_group_IT_number           43
_space_group_name_H-M_alt        'F d d 2'
_space_group_name_Hall           'F 2 -2d'

_shelx_space_group_comment       
;
The symmetry employed for this shelxl refinement is uniquely defined
by the following loop, which should always be used as a source of
symmetry information in preference to the above space-group names.
They are only intended as comments.
;

loop_
_space_group_symop_operation_xyz
'x, y, z'
'-x, -y, z'
'x+1/4, -y+1/4, z+1/4'
'-x+1/4, y+1/4, z+1/4'
'x, y+1/2, z+1/2'
'-x, -y+1/2, z+1/2'
'x+1/4, -y+3/4, z+3/4'
'-x+1/4, y+3/4, z+3/4'
'x+1/2, y, z+1/2'
'-x+1/2, -y, z+1/2'
'x+3/4, -y+1/4, z+3/4'
'-x+3/4, y+1/4, z+3/4'
'x+1/2, y+1/2, z'
'-x+1/2, -y+1/2, z'
'x+3/4, -y+3/4, z+1/4'
'-x+3/4, y+3/4, z+1/4'

_cell_length_a                   20.542(4)
_cell_length_b                   74.483(15)
_cell_length_c                   5.9207(12)
_cell_angle_alpha                90
_cell_angle_beta                 90
_cell_angle_gamma                90
_cell_volume                     9059(3)
_cell_formula_units_Z            16
_cell_measurement_temperature    113(2)
_cell_measurement_reflns_used    5358
_cell_measurement_theta_min      1.9829
_cell_measurement_theta_max      27.8306

_exptl_crystal_description       ?
_exptl_crystal_colour            ?
_exptl_crystal_density_meas      ?
_exptl_crystal_density_method    ?
_exptl_crystal_density_diffrn    1.277
_exptl_crystal_F_000             3712
_exptl_transmission_factor_min   ?
_exptl_transmission_factor_max   ?
_exptl_crystal_size_max          0.200
_exptl_crystal_size_mid          0.180
_exptl_crystal_size_min          0.120
_exptl_absorpt_coefficient_mu    0.079
_shelx_estimated_absorpt_T_min   0.984
_shelx_estimated_absorpt_T_max   0.991
_exptl_absorpt_correction_type   Multi-scan
_exptl_absorpt_correction_T_max  1.0000
_exptl_absorpt_correction_T_min  0.7278
_exptl_absorpt_process_details   crystalclear
_exptl_absorpt_special_details   ?
_diffrn_ambient_temperature      113(2)
_diffrn_radiation_wavelength     0.71073
_diffrn_radiation_type           MoK\a
_diffrn_source                   ?
_diffrn_measurement_device_type  'rigaku saturn'
_diffrn_measurement_method       ?
_diffrn_detector_area_resol_mean ?
_diffrn_standards_number         0
_diffrn_standards_interval_count 0
_diffrn_standards_interval_time  0
_diffrn_standards_decay_%        0
_diffrn_reflns_number            19378
_diffrn_reflns_av_unetI/netI     0.0523
_diffrn_reflns_av_R_equivalents  0.0516
_diffrn_reflns_limit_h_min       -26
_diffrn_reflns_limit_h_max       26
_diffrn_reflns_limit_k_min       -96
_diffrn_reflns_limit_k_max       97
_diffrn_reflns_limit_l_min       -7
_diffrn_reflns_limit_l_max       7
_diffrn_reflns_theta_min         1.094
_diffrn_reflns_theta_max         27.861
_diffrn_reflns_theta_full        25.242
_diffrn_measured_fraction_theta_max 0.997
_diffrn_measured_fraction_theta_full 0.997
_diffrn_reflns_Laue_measured_fraction_max 0.997
_diffrn_reflns_Laue_measured_fraction_full 0.997
_diffrn_reflns_point_group_measured_fraction_max 0.998
_diffrn_reflns_point_group_measured_fraction_full 0.998
_reflns_number_total             5360
_reflns_number_gt                4478
_reflns_threshold_expression     'I > 2\s(I)'
_reflns_Friedel_coverage         0.826
_reflns_Friedel_fraction_max     0.998
_reflns_Friedel_fraction_full    0.999

_reflns_special_details          
;
 Reflections were merged by SHELXL according to the crystal
 class for the calculation of statistics and refinement.
 
 _reflns_Friedel_fraction is defined as the number of unique
 Friedel pairs measured divided by the number that would be
 possible theoretically, ignoring centric projections and
 systematic absences.
;

_computing_data_collection       crystalclear
_computing_cell_refinement       crystalclear
_computing_data_reduction        crystalclear
_computing_structure_solution    'SHELXS-97 (Sheldrick, 1990)'
_computing_structure_refinement  'SHELXL-97 (Sheldrick, 1997)'
_computing_molecular_graphics    'Bruker SHELXTL'
_computing_publication_material  'Bruker SHELXTL'
_refine_special_details          ?
_refine_ls_structure_factor_coef Fsqd
_refine_ls_matrix_type           full
_refine_ls_weighting_scheme      calc
_refine_ls_weighting_details     
'w=1/[\s^2^(Fo^2^)+(0.0764P)^2^] where P=(Fo^2^+2Fc^2^)/3'
_atom_sites_solution_primary     ?
_atom_sites_solution_secondary   ?
_atom_sites_solution_hydrogens   mixed
_refine_ls_hydrogen_treatment    mixed
_refine_ls_extinction_method     'SHELXL-2014/8 (Sheldrick 2014'
_refine_ls_extinction_coef       0.0032(3)
_refine_ls_extinction_expression Fc^*^=kFc[1+0.001xFc^2^\l^3^/sin(2\q)]^-1/4^
_refine_ls_abs_structure_details 
;
 Refined as an inversion twin.
;
_refine_ls_abs_structure_Flack   -1(2)
_chemical_absolute_configuration ?
_refine_ls_number_reflns         5360
_refine_ls_number_parameters     305
_refine_ls_number_restraints     2
_refine_ls_R_factor_all          0.0580
_refine_ls_R_factor_gt           0.0487
_refine_ls_wR_factor_ref         0.1307
_refine_ls_wR_factor_gt          0.1187
_refine_ls_goodness_of_fit_ref   1.047
_refine_ls_restrained_S_all      1.047
_refine_ls_shift/su_max          0.001
_refine_ls_shift/su_mean         0.000

loop_
_atom_site_label
_atom_site_type_symbol
_atom_site_fract_x
_atom_site_fract_y
_atom_site_fract_z
_atom_site_U_iso_or_equiv
_atom_site_adp_type
_atom_site_occupancy
_atom_site_site_symmetry_order
_atom_site_calc_flag
_atom_site_refinement_flags_posn
_atom_site_refinement_flags_adp
_atom_site_refinement_flags_occupancy
_atom_site_disorder_assembly
_atom_site_disorder_group
O1 O 0.44262(12) 0.07176(3) 0.2854(4) 0.0536(6) Uani 1 1 d . . . . .
O2 O 0.18633(9) 0.07120(3) 0.8807(4) 0.0459(5) Uani 1 1 d . . . . .
N1 N 0.48813(11) 0.08577(3) 0.5862(4) 0.0358(5) Uani 1 1 d D . . . .
C1 C 0.46925(14) 0.07092(4) 0.4694(5) 0.0363(7) Uani 1 1 d . . . . .
C2 C 0.48538(13) 0.05294(3) 0.5781(5) 0.0338(6) Uani 1 1 d . . . . .
H2 H 0.5182 0.0473 0.4754 0.041 Uiso 1 1 calc R U . . .
C3 C 0.51901(13) 0.05391(3) 0.8094(5) 0.0361(6) Uani 1 1 d . . . . .
H3A H 0.5614 0.0601 0.7925 0.043 Uiso 1 1 calc R U . . .
H3B H 0.4919 0.0611 0.9135 0.043 Uiso 1 1 calc R U . . .
C4 C 0.53021(13) 0.03530(4) 0.9130(6) 0.0395(7) Uani 1 1 d . . . . .
H4A H 0.5644 0.0289 0.8265 0.047 Uiso 1 1 calc R U . . .
H4B H 0.5456 0.0367 1.0705 0.047 Uiso 1 1 calc R U . . .
C5 C 0.46781(14) 0.02415(3) 0.9111(5) 0.0362(6) Uani 1 1 d . . . . .
H5A H 0.4764 0.0122 0.9780 0.043 Uiso 1 1 calc R U . . .
H5B H 0.4341 0.0302 1.0035 0.043 Uiso 1 1 calc R U . . .
C6 C 0.44328(12) 0.02193(3) 0.6695(5) 0.0329(6) Uani 1 1 d . . . . .
H6 H 0.4814 0.0176 0.5801 0.039 Uiso 1 1 calc R U . . .
C7 C 0.42458(12) 0.04040(3) 0.5661(5) 0.0298(6) Uani 1 1 d . . . . .
H7 H 0.4169 0.0381 0.4017 0.036 Uiso 1 1 calc R U . . .
C8 C 0.36128(12) 0.04848(3) 0.6558(4) 0.0276(5) Uani 1 1 d . . . . .
C9 C 0.30549(12) 0.04731(3) 0.5234(4) 0.0307(6) Uani 1 1 d . . . . .
H9 H 0.3081 0.0413 0.3820 0.037 Uiso 1 1 calc R U . . .
C10 C 0.24573(13) 0.05457(3) 0.5900(5) 0.0350(6) Uani 1 1 d . . . . .
H10 H 0.2086 0.0536 0.4950 0.042 Uiso 1 1 calc R U . . .
C11 C 0.24147(12) 0.06321(3) 0.7974(5) 0.0330(6) Uani 1 1 d . . . . .
C12 C 0.29623(13) 0.06438(3) 0.9339(5) 0.0325(6) Uani 1 1 d . . . . .
H12 H 0.2934 0.0702 1.0763 0.039 Uiso 1 1 calc R U . . .
C13 C 0.35525(13) 0.05708(3) 0.8643(5) 0.0310(6) Uani 1 1 d . . . . .
H13 H 0.3921 0.0580 0.9603 0.037 Uiso 1 1 calc R U . . .
C14 C 0.13279(13) 0.07331(5) 0.7300(7) 0.0521(9) Uani 1 1 d . . . . .
H14A H 0.1478 0.0790 0.5904 0.078 Uiso 1 1 calc R U . . .
H14B H 0.0994 0.0808 0.8011 0.078 Uiso 1 1 calc R U . . .
H14C H 0.1143 0.0615 0.6947 0.078 Uiso 1 1 calc R U . . .
C15 C 0.39071(12) 0.00768(3) 0.6416(5) 0.0309(6) Uani 1 1 d . . . . .
C16 C 0.38994(13) -0.00286(3) 0.4462(5) 0.0343(6) Uani 1 1 d . . . . .
H16 H 0.4204 -0.0005 0.3293 0.041 Uiso 1 1 calc R U . . .
C17 C 0.34557(14) -0.01674(4) 0.4199(5) 0.0379(7) Uani 1 1 d . . . . .
H17 H 0.3459 -0.0238 0.2860 0.045 Uiso 1 1 calc R U . . .
C18 C 0.30071(13) -0.02037(3) 0.5886(5) 0.0363(6) Uani 1 1 d . . . . .
H18 H 0.2706 -0.0300 0.5714 0.044 Uiso 1 1 calc R U . . .
C19 C 0.29994(13) -0.00994(4) 0.7827(6) 0.0379(7) Uani 1 1 d . . . . .
H19 H 0.2690 -0.0123 0.8983 0.045 Uiso 1 1 calc R U . . .
C20 C 0.34446(13) 0.00403(3) 0.8083(5) 0.0370(7) Uani 1 1 d . . . . .
H20 H 0.3433 0.0112 0.9412 0.044 Uiso 1 1 calc R U . . .
C21 C 0.48250(13) 0.10406(4) 0.5262(5) 0.0367(6) Uani 1 1 d . . . . .
C22 C 0.44917(17) 0.11069(5) 0.3454(7) 0.0572(9) Uani 1 1 d . . . . .
H22 H 0.4286 0.1027 0.2424 0.069 Uiso 1 1 calc R U . . .
C23 C 0.4453(2) 0.12943(5) 0.3114(8) 0.0687(11) Uani 1 1 d . . . . .
H23 H 0.4216 0.1339 0.1855 0.082 Uiso 1 1 calc R U . . .
C24 C 0.47447(18) 0.14126(5) 0.4539(7) 0.0587(10) Uani 1 1 d . . . . .
H24 H 0.4707 0.1538 0.4276 0.070 Uiso 1 1 calc R U . . .
C25 C 0.51010(14) 0.13501(4) 0.6393(6) 0.0436(8) Uani 1 1 d . . . . .
C26 C 0.54321(17) 0.14624(4) 0.7917(7) 0.0540(9) Uani 1 1 d . . . . .
H26 H 0.5426 0.1589 0.7715 0.065 Uiso 1 1 calc R U . . .
C27 C 0.57609(19) 0.13888(4) 0.9683(7) 0.0632(11) Uani 1 1 d . . . . .
H27 H 0.5983 0.1463 1.0733 0.076 Uiso 1 1 calc R U . . .
C28 C 0.57691(19) 0.12022(5) 0.9937(7) 0.0620(10) Uani 1 1 d . . . . .
H28 H 0.6000 0.1153 1.1182 0.074 Uiso 1 1 calc R U . . .
C29 C 0.54732(12) 0.10901(3) 0.8542(5) 0.0312(6) Uani 1 1 d . . . . .
H29 H 0.5492 0.0964 0.8769 0.037 Uiso 1 1 calc R U . . .
C30 C 0.51421(13) 0.11613(4) 0.6782(5) 0.0364(6) Uani 1 1 d . . . . .
H1 H 0.5060(14) 0.0848(4) 0.724(3) 0.043(9) Uiso 1 1 d D . . . .

loop_
_atom_site_aniso_label
_atom_site_aniso_U_11
_atom_site_aniso_U_22
_atom_site_aniso_U_33
_atom_site_aniso_U_23
_atom_site_aniso_U_13
_atom_site_aniso_U_12
O1 0.0766(16) 0.0516(12) 0.0326(12) 0.0010(10) -0.0138(12) -0.0202(11)
O2 0.0337(10) 0.0486(11) 0.0553(14) -0.0128(11) -0.0006(10) 0.0055(8)
N1 0.0426(13) 0.0318(11) 0.0331(14) 0.0001(10) -0.0036(11) -0.0071(9)
C1 0.0395(14) 0.0419(15) 0.0273(15) -0.0037(11) 0.0032(13) -0.0133(12)
C2 0.0346(13) 0.0335(13) 0.0331(16) -0.0084(12) 0.0049(12) -0.0072(10)
C3 0.0325(13) 0.0365(14) 0.0393(16) -0.0067(13) -0.0012(12) -0.0037(10)
C4 0.0374(14) 0.0340(13) 0.0472(17) -0.0095(13) -0.0105(14) 0.0045(11)
C5 0.0399(14) 0.0279(13) 0.0409(16) -0.0012(12) -0.0031(13) 0.0046(11)
C6 0.0304(12) 0.0283(12) 0.0400(16) -0.0079(11) 0.0040(12) 0.0002(10)
C7 0.0351(13) 0.0283(12) 0.0261(13) -0.0054(10) 0.0017(12) -0.0047(10)
C8 0.0342(12) 0.0223(11) 0.0263(13) 0.0000(10) -0.0011(11) -0.0021(9)
C9 0.0392(14) 0.0260(11) 0.0269(14) -0.0017(10) -0.0047(12) -0.0066(10)
C10 0.0329(13) 0.0341(13) 0.0380(16) -0.0003(12) -0.0076(12) -0.0054(10)
C11 0.0320(13) 0.0238(11) 0.0432(16) 0.0010(11) 0.0015(13) 0.0002(9)
C12 0.0402(13) 0.0285(12) 0.0289(14) -0.0047(11) -0.0001(12) 0.0031(10)
C13 0.0343(13) 0.0300(12) 0.0287(14) -0.0015(11) -0.0050(11) 0.0004(10)
C14 0.0278(14) 0.0591(19) 0.069(3) -0.0009(18) -0.0070(16) 0.0023(13)
C15 0.0330(12) 0.0241(11) 0.0356(14) 0.0001(11) 0.0015(12) 0.0023(10)
C16 0.0349(13) 0.0342(13) 0.0336(15) -0.0009(11) 0.0024(12) -0.0016(10)
C17 0.0429(15) 0.0341(14) 0.0365(16) -0.0047(12) -0.0042(13) -0.0017(11)
C18 0.0351(13) 0.0302(12) 0.0436(18) 0.0010(13) -0.0040(13) -0.0045(10)
C19 0.0361(14) 0.0354(14) 0.0421(17) 0.0020(13) 0.0077(14) -0.0023(11)
C20 0.0399(14) 0.0313(13) 0.0397(17) -0.0080(12) 0.0045(13) 0.0003(10)
C21 0.0352(14) 0.0345(14) 0.0404(16) 0.0055(12) 0.0043(13) -0.0050(11)
C22 0.065(2) 0.056(2) 0.051(2) 0.0152(18) -0.0120(19) -0.0136(17)
C23 0.080(3) 0.057(2) 0.070(3) 0.031(2) -0.012(2) 0.0003(19)
C24 0.063(2) 0.0394(17) 0.073(3) 0.0197(17) 0.012(2) 0.0020(15)
C25 0.0387(15) 0.0336(14) 0.059(2) 0.0010(14) 0.0191(15) -0.0001(11)
C26 0.0578(19) 0.0320(15) 0.072(3) -0.0093(16) 0.025(2) -0.0041(13)
C27 0.070(2) 0.0422(19) 0.077(3) -0.0242(19) -0.001(2) -0.0088(16)
C28 0.070(2) 0.0478(19) 0.068(3) -0.0139(18) -0.014(2) -0.0032(16)
C29 0.0370(13) 0.0201(11) 0.0365(15) -0.0060(10) -0.0046(12) -0.0018(9)
C30 0.0323(13) 0.0329(13) 0.0440(17) -0.0034(13) 0.0102(13) -0.0027(11)

_geom_special_details            
;
 All esds (except the esd in the dihedral angle between two l.s. planes)
 are estimated using the full covariance matrix.  The cell esds are taken
 into account individually in the estimation of esds in distances, angles
 and torsion angles; correlations between esds in cell parameters are only
 used when they are defined by crystal symmetry.  An approximate (isotropic)
 treatment of cell esds is used for estimating esds involving l.s. planes.
;

loop_
_geom_bond_atom_site_label_1
_geom_bond_atom_site_label_2
_geom_bond_distance
_geom_bond_site_symmetry_2
_geom_bond_publ_flag
O1 C1 1.221(4) . ?
O2 C11 1.371(3) . ?
O2 C14 1.425(4) . ?
N1 C1 1.361(4) . ?
N1 C21 1.413(3) . ?
N1 H1 0.901(13) . ?
C1 C2 1.523(4) . ?
C2 C3 1.536(4) . ?
C2 C7 1.561(3) . ?
C2 H2 1.0000 . ?
C3 C4 1.533(4) . ?
C3 H3A 0.9900 . ?
C3 H3B 0.9900 . ?
C4 C5 1.527(4) . ?
C4 H4A 0.9900 . ?
C4 H4B 0.9900 . ?
C5 C6 1.526(4) . ?
C5 H5A 0.9900 . ?
C5 H5B 0.9900 . ?
C6 C15 1.523(3) . ?
C6 C7 1.554(4) . ?
C6 H6 1.0000 . ?
C7 C8 1.528(3) . ?
C7 H7 1.0000 . ?
C8 C9 1.391(3) . ?
C8 C13 1.396(4) . ?
C9 C10 1.398(4) . ?
C9 H9 0.9500 . ?
C10 C11 1.389(4) . ?
C10 H10 0.9500 . ?
C11 C12 1.388(4) . ?
C12 C13 1.391(4) . ?
C12 H12 0.9500 . ?
C13 H13 0.9500 . ?
C14 H14A 0.9800 . ?
C14 H14B 0.9800 . ?
C14 H14C 0.9800 . ?
C15 C20 1.397(4) . ?
C15 C16 1.398(4) . ?
C16 C17 1.387(4) . ?
C16 H16 0.9500 . ?
C17 C18 1.386(4) . ?
C17 H17 0.9500 . ?
C18 C19 1.387(4) . ?
C18 H18 0.9500 . ?
C19 C20 1.394(4) . ?
C19 H19 0.9500 . ?
C20 H20 0.9500 . ?
C21 C22 1.363(5) . ?
C21 C30 1.429(4) . ?
C22 C23 1.412(5) . ?
C22 H22 0.9500 . ?
C23 C24 1.360(6) . ?
C23 H23 0.9500 . ?
C24 C25 1.399(5) . ?
C24 H24 0.9500 . ?
C25 C26 1.406(5) . ?
C25 C30 1.427(4) . ?
C26 C27 1.360(6) . ?
C26 H26 0.9500 . ?
C27 C28 1.398(5) . ?
C27 H27 0.9500 . ?
C28 C29 1.322(4) . ?
C28 H28 0.9500 . ?
C29 C30 1.353(4) . ?
C29 H29 0.9500 . ?

loop_
_geom_angle_atom_site_label_1
_geom_angle_atom_site_label_2
_geom_angle_atom_site_label_3
_geom_angle
_geom_angle_site_symmetry_1
_geom_angle_site_symmetry_3
_geom_angle_publ_flag
C11 O2 C14 117.4(3) . . ?
C1 N1 C21 129.3(3) . . ?
C1 N1 H1 121(2) . . ?
C21 N1 H1 110(2) . . ?
O1 C1 N1 122.7(3) . . ?
O1 C1 C2 121.3(3) . . ?
N1 C1 C2 116.0(2) . . ?
C1 C2 C3 115.7(2) . . ?
C1 C2 C7 109.4(2) . . ?
C3 C2 C7 115.4(2) . . ?
C1 C2 H2 105.0 . . ?
C3 C2 H2 105.0 . . ?
C7 C2 H2 105.0 . . ?
C4 C3 C2 112.5(2) . . ?
C4 C3 H3A 109.1 . . ?
C2 C3 H3A 109.1 . . ?
C4 C3 H3B 109.1 . . ?
C2 C3 H3B 109.1 . . ?
H3A C3 H3B 107.8 . . ?
C5 C4 C3 111.3(2) . . ?
C5 C4 H4A 109.4 . . ?
C3 C4 H4A 109.4 . . ?
C5 C4 H4B 109.4 . . ?
C3 C4 H4B 109.4 . . ?
H4A C4 H4B 108.0 . . ?
C6 C5 C4 110.1(3) . . ?
C6 C5 H5A 109.6 . . ?
C4 C5 H5A 109.6 . . ?
C6 C5 H5B 109.6 . . ?
C4 C5 H5B 109.6 . . ?
H5A C5 H5B 108.2 . . ?
C15 C6 C5 114.3(2) . . ?
C15 C6 C7 113.5(2) . . ?
C5 C6 C7 110.8(2) . . ?
C15 C6 H6 105.8 . . ?
C5 C6 H6 105.8 . . ?
C7 C6 H6 105.8 . . ?
C8 C7 C6 115.0(2) . . ?
C8 C7 C2 115.4(2) . . ?
C6 C7 C2 108.3(2) . . ?
C8 C7 H7 105.8 . . ?
C6 C7 H7 105.8 . . ?
C2 C7 H7 105.8 . . ?
C9 C8 C13 117.0(2) . . ?
C9 C8 C7 118.7(2) . . ?
C13 C8 C7 124.3(2) . . ?
C8 C9 C10 122.7(2) . . ?
C8 C9 H9 118.6 . . ?
C10 C9 H9 118.6 . . ?
C11 C10 C9 118.9(2) . . ?
C11 C10 H10 120.5 . . ?
C9 C10 H10 120.5 . . ?
O2 C11 C12 115.7(3) . . ?
O2 C11 C10 124.8(3) . . ?
C12 C11 C10 119.5(2) . . ?
C11 C12 C13 120.6(3) . . ?
C11 C12 H12 119.7 . . ?
C13 C12 H12 119.7 . . ?
C12 C13 C8 121.2(2) . . ?
C12 C13 H13 119.4 . . ?
C8 C13 H13 119.4 . . ?
O2 C14 H14A 109.5 . . ?
O2 C14 H14B 109.5 . . ?
H14A C14 H14B 109.5 . . ?
O2 C14 H14C 109.5 . . ?
H14A C14 H14C 109.5 . . ?
H14B C14 H14C 109.5 . . ?
C20 C15 C16 117.9(2) . . ?
C20 C15 C6 122.8(2) . . ?
C16 C15 C6 119.3(2) . . ?
C17 C16 C15 121.3(3) . . ?
C17 C16 H16 119.4 . . ?
C15 C16 H16 119.4 . . ?
C18 C17 C16 120.1(3) . . ?
C18 C17 H17 119.9 . . ?
C16 C17 H17 119.9 . . ?
C17 C18 C19 119.7(2) . . ?
C17 C18 H18 120.1 . . ?
C19 C18 H18 120.1 . . ?
C18 C19 C20 120.0(3) . . ?
C18 C19 H19 120.0 . . ?
C20 C19 H19 120.0 . . ?
C19 C20 C15 121.0(3) . . ?
C19 C20 H20 119.5 . . ?
C15 C20 H20 119.5 . . ?
C22 C21 N1 126.0(3) . . ?
C22 C21 C30 119.7(3) . . ?
N1 C21 C30 114.3(3) . . ?
C21 C22 C23 119.8(3) . . ?
C21 C22 H22 120.1 . . ?
C23 C22 H22 120.1 . . ?
C24 C23 C22 121.8(4) . . ?
C24 C23 H23 119.1 . . ?
C22 C23 H23 119.1 . . ?
C23 C24 C25 120.1(3) . . ?
C23 C24 H24 119.9 . . ?
C25 C24 H24 119.9 . . ?
C24 C25 C26 124.0(3) . . ?
C24 C25 C30 119.0(3) . . ?
C26 C25 C30 117.0(3) . . ?
C27 C26 C25 119.6(3) . . ?
C27 C26 H26 120.2 . . ?
C25 C26 H26 120.2 . . ?
C26 C27 C28 119.3(3) . . ?
C26 C27 H27 120.4 . . ?
C28 C27 H27 120.4 . . ?
C29 C28 C27 123.7(4) . . ?
C29 C28 H28 118.1 . . ?
C27 C28 H28 118.1 . . ?
C28 C29 C30 117.7(3) . . ?
C28 C29 H29 121.1 . . ?
C30 C29 H29 121.1 . . ?
C29 C30 C25 122.7(3) . . ?
C29 C30 C21 117.9(2) . . ?
C25 C30 C21 119.4(3) . . ?

loop_
_geom_torsion_atom_site_label_1
_geom_torsion_atom_site_label_2
_geom_torsion_atom_site_label_3
_geom_torsion_atom_site_label_4
_geom_torsion
_geom_torsion_site_symmetry_1
_geom_torsion_site_symmetry_2
_geom_torsion_site_symmetry_3
_geom_torsion_site_symmetry_4
_geom_torsion_publ_flag
C21 N1 C1 O1 -0.7(5) . . . . ?
C21 N1 C1 C2 177.3(3) . . . . ?
O1 C1 C2 C3 179.8(3) . . . . ?
N1 C1 C2 C3 1.8(3) . . . . ?
O1 C1 C2 C7 -47.7(3) . . . . ?
N1 C1 C2 C7 134.3(2) . . . . ?
C1 C2 C3 C4 176.9(2) . . . . ?
C7 C2 C3 C4 47.3(3) . . . . ?
C2 C3 C4 C5 -50.5(3) . . . . ?
C3 C4 C5 C6 59.0(3) . . . . ?
C4 C5 C6 C15 166.8(2) . . . . ?
C4 C5 C6 C7 -63.4(3) . . . . ?
C15 C6 C7 C8 56.4(3) . . . . ?
C5 C6 C7 C8 -73.7(3) . . . . ?
C15 C6 C7 C2 -172.8(2) . . . . ?
C5 C6 C7 C2 57.0(3) . . . . ?
C1 C2 C7 C8 -51.7(3) . . . . ?
C3 C2 C7 C8 80.9(3) . . . . ?
C1 C2 C7 C6 177.8(2) . . . . ?
C3 C2 C7 C6 -49.6(3) . . . . ?
C6 C7 C8 C9 -102.1(3) . . . . ?
C2 C7 C8 C9 130.7(2) . . . . ?
C6 C7 C8 C13 77.8(3) . . . . ?
C2 C7 C8 C13 -49.4(3) . . . . ?
C13 C8 C9 C10 1.1(4) . . . . ?
C7 C8 C9 C10 -178.9(2) . . . . ?
C8 C9 C10 C11 -0.5(4) . . . . ?
C14 O2 C11 C12 168.5(2) . . . . ?
C14 O2 C11 C10 -10.6(4) . . . . ?
C9 C10 C11 O2 178.7(2) . . . . ?
C9 C10 C11 C12 -0.3(4) . . . . ?
O2 C11 C12 C13 -178.7(2) . . . . ?
C10 C11 C12 C13 0.4(4) . . . . ?
C11 C12 C13 C8 0.3(4) . . . . ?
C9 C8 C13 C12 -1.0(4) . . . . ?
C7 C8 C13 C12 179.0(2) . . . . ?
C5 C6 C15 C20 33.4(3) . . . . ?
C7 C6 C15 C20 -95.0(3) . . . . ?
C5 C6 C15 C16 -143.5(2) . . . . ?
C7 C6 C15 C16 88.1(3) . . . . ?
C20 C15 C16 C17 -1.2(4) . . . . ?
C6 C15 C16 C17 175.9(3) . . . . ?
C15 C16 C17 C18 0.2(4) . . . . ?
C16 C17 C18 C19 0.7(4) . . . . ?
C17 C18 C19 C20 -0.5(4) . . . . ?
C18 C19 C20 C15 -0.6(4) . . . . ?
C16 C15 C20 C19 1.4(4) . . . . ?
C6 C15 C20 C19 -175.6(3) . . . . ?
C1 N1 C21 C22 8.4(5) . . . . ?
C1 N1 C21 C30 -173.3(3) . . . . ?
N1 C21 C22 C23 177.2(3) . . . . ?
C30 C21 C22 C23 -1.0(5) . . . . ?
C21 C22 C23 C24 0.5(6) . . . . ?
C22 C23 C24 C25 0.6(6) . . . . ?
C23 C24 C25 C26 178.3(3) . . . . ?
C23 C24 C25 C30 -1.2(5) . . . . ?
C24 C25 C26 C27 179.4(3) . . . . ?
C30 C25 C26 C27 -1.2(4) . . . . ?
C25 C26 C27 C28 0.7(5) . . . . ?
C26 C27 C28 C29 0.1(6) . . . . ?
C27 C28 C29 C30 -0.4(5) . . . . ?
C28 C29 C30 C25 -0.2(4) . . . . ?
C28 C29 C30 C21 179.6(3) . . . . ?
C24 C25 C30 C29 -179.6(3) . . . . ?
C26 C25 C30 C29 0.9(4) . . . . ?
C24 C25 C30 C21 0.6(4) . . . . ?
C26 C25 C30 C21 -178.9(3) . . . . ?
C22 C21 C30 C29 -179.3(3) . . . . ?
N1 C21 C30 C29 2.2(4) . . . . ?
C22 C21 C30 C25 0.5(4) . . . . ?
N1 C21 C30 C25 -178.0(2) . . . . ?

_refine_diff_density_max         0.358
_refine_diff_density_min         -0.421
_refine_diff_density_rms         0.047

_shelx_res_file                  
;

    R20180509D1.res created by SHELXL-2014/8


TITL R20180509D1 in Fdd2
CELL 0.71073  20.5416  74.4829   5.9207  90.000  90.000  90.000
ZERR   16.00   0.0041   0.0149   0.0012   0.000   0.000   0.000
LATT -4
SYMM -X, -Y, Z
SYMM 0.25+X, 0.25-Y, 0.25+Z
SYMM 0.25-X, 0.25+Y, 0.25+Z
SFAC C  H  N  O
UNIT 480 464 16 32

L.S. 4
ACTA
BOND $H
TWIN -1 0 0 0 -1 0 0 0 -1
FMAP 2
PLAN 20
SIZE 0.20 0.18 0.12
HTAB
CONF
DFIX 0.90 0.01 N1 H1
TEMP -160
WGHT    0.076400
EXTI    0.003198
BASF  -0.73977
FVAR       0.24977
MOLE 1
O1    4    0.442621    0.071761    0.285357    11.00000    0.07661    0.05160 =
         0.03260    0.00097   -0.01379   -0.02015
O2    4    0.186329    0.071196    0.880698    11.00000    0.03368    0.04863 =
         0.05532   -0.01281   -0.00060    0.00552
N1    3    0.488128    0.085773    0.586172    11.00000    0.04260    0.03183 =
         0.03305    0.00010   -0.00361   -0.00714
C1    1    0.469252    0.070924    0.469404    11.00000    0.03952    0.04189 =
         0.02735   -0.00368    0.00324   -0.01333
C2    1    0.485380    0.052940    0.578103    11.00000    0.03465    0.03354 =
         0.03307   -0.00843    0.00488   -0.00717
AFIX  13
H2    2    0.518153    0.047295    0.475367    11.00000   -1.20000
AFIX   0
C3    1    0.519014    0.053905    0.809424    11.00000    0.03252    0.03653 =
         0.03928   -0.00668   -0.00122   -0.00371
AFIX  23
H3A   2    0.561444    0.060063    0.792467    11.00000   -1.20000
H3B   2    0.491893    0.061137    0.913484    11.00000   -1.20000
AFIX   0
C4    1    0.530211    0.035298    0.913026    11.00000    0.03744    0.03397 =
         0.04715   -0.00950   -0.01046    0.00451
AFIX  23
H4A   2    0.564415    0.028942    0.826523    11.00000   -1.20000
H4B   2    0.545649    0.036666    1.070488    11.00000   -1.20000
AFIX   0
C5    1    0.467810    0.024151    0.911100    11.00000    0.03994    0.02788 =
         0.04093   -0.00120   -0.00309    0.00464
AFIX  23
H5A   2    0.476398    0.012201    0.977959    11.00000   -1.20000
H5B   2    0.434105    0.030181    1.003465    11.00000   -1.20000
AFIX   0
C6    1    0.443282    0.021929    0.669480    11.00000    0.03035    0.02829 =
         0.03996   -0.00789    0.00399    0.00017
AFIX  13
H6    2    0.481448    0.017573    0.580093    11.00000   -1.20000
AFIX   0
C7    1    0.424576    0.040402    0.566062    11.00000    0.03506    0.02830 =
         0.02608   -0.00540    0.00174   -0.00465
AFIX  13
H7    2    0.416935    0.038120    0.401744    11.00000   -1.20000
AFIX   0
C8    1    0.361282    0.048482    0.655792    11.00000    0.03423    0.02232 =
         0.02633   -0.00004   -0.00107   -0.00212
C9    1    0.305490    0.047308    0.523445    11.00000    0.03925    0.02603 =
         0.02690   -0.00165   -0.00465   -0.00656
AFIX  43
H9    2    0.308105    0.041327    0.382015    11.00000   -1.20000
AFIX   0
C10   1    0.245729    0.054567    0.590003    11.00000    0.03286    0.03412 =
         0.03798   -0.00034   -0.00758   -0.00538
AFIX  43
H10   2    0.208634    0.053602    0.494953    11.00000   -1.20000
AFIX   0
C11   1    0.241466    0.063214    0.797375    11.00000    0.03202    0.02384 =
         0.04322    0.00097    0.00145    0.00020
C12   1    0.296235    0.064376    0.933929    11.00000    0.04016    0.02850 =
         0.02894   -0.00473   -0.00007    0.00311
AFIX  43
H12   2    0.293388    0.070208    1.076286    11.00000   -1.20000
AFIX   0
C13   1    0.355250    0.057081    0.864251    11.00000    0.03428    0.03000 =
         0.02875   -0.00151   -0.00501    0.00036
AFIX  43
H13   2    0.392147    0.057967    0.960344    11.00000   -1.20000
AFIX   0
C14   1    0.132787    0.073307    0.729960    11.00000    0.02775    0.05909 =
         0.06948   -0.00088   -0.00696    0.00232
AFIX 137
H14A  2    0.147799    0.079040    0.590382    11.00000   -1.50000
H14B  2    0.099440    0.080827    0.801104    11.00000   -1.50000
H14C  2    0.114303    0.061505    0.694735    11.00000   -1.50000
AFIX   0
C15   1    0.390708    0.007685    0.641564    11.00000    0.03302    0.02412 =
         0.03560    0.00010    0.00154    0.00230
C16   1    0.389945   -0.002862    0.446194    11.00000    0.03492    0.03422 =
         0.03363   -0.00086    0.00238   -0.00162
AFIX  43
H16   2    0.420408   -0.000477    0.329254    11.00000   -1.20000
AFIX   0
C17   1    0.345569   -0.016738    0.419885    11.00000    0.04292    0.03411 =
         0.03652   -0.00472   -0.00418   -0.00167
AFIX  43
H17   2    0.345925   -0.023765    0.285985    11.00000   -1.20000
AFIX   0
C18   1    0.300709   -0.020367    0.588606    11.00000    0.03515    0.03018 =
         0.04359    0.00095   -0.00402   -0.00448
AFIX  43
H18   2    0.270616   -0.029956    0.571425    11.00000   -1.20000
AFIX   0
C19   1    0.299936   -0.009938    0.782723    11.00000    0.03615    0.03544 =
         0.04208    0.00198    0.00773   -0.00232
AFIX  43
H19   2    0.269035   -0.012320    0.898278    11.00000   -1.20000
AFIX   0
C20   1    0.344462    0.004031    0.808310    11.00000    0.03991    0.03132 =
         0.03965   -0.00799    0.00455    0.00030
AFIX  43
H20   2    0.343347    0.011176    0.941165    11.00000   -1.20000
AFIX   0
C21   1    0.482503    0.104064    0.526201    11.00000    0.03522    0.03445 =
         0.04041    0.00550    0.00427   -0.00505
C22   1    0.449165    0.110687    0.345356    11.00000    0.06480    0.05582 =
         0.05103    0.01518   -0.01200   -0.01358
AFIX  43
H22   2    0.428596    0.102715    0.242415    11.00000   -1.20000
AFIX   0
C23   1    0.445280    0.129427    0.311401    11.00000    0.07954    0.05682 =
         0.06983    0.03081   -0.01185    0.00031
AFIX  43
H23   2    0.421617    0.133886    0.185472    11.00000   -1.20000
AFIX   0
C24   1    0.474467    0.141261    0.453935    11.00000    0.06349    0.03941 =
         0.07312    0.01972    0.01150    0.00196
AFIX  43
H24   2    0.470656    0.153798    0.427607    11.00000   -1.20000
AFIX   0
C25   1    0.510104    0.135007    0.639308    11.00000    0.03866    0.03361 =
         0.05862    0.00102    0.01905   -0.00007
C26   1    0.543213    0.146235    0.791727    11.00000    0.05780    0.03201 =
         0.07212   -0.00930    0.02516   -0.00413
AFIX  43
H26   2    0.542625    0.158887    0.771481    11.00000   -1.20000
AFIX   0
C27   1    0.576087    0.138880    0.968310    11.00000    0.07032    0.04223 =
         0.07693   -0.02425   -0.00051   -0.00885
AFIX  43
H27   2    0.598254    0.146340    1.073299    11.00000   -1.20000
AFIX   0
C28   1    0.576906    0.120216    0.993671    11.00000    0.07046    0.04776 =
         0.06786   -0.01390   -0.01366   -0.00320
AFIX  43
H28   2    0.600034    0.115310    1.118163    11.00000   -1.20000
AFIX   0
C29   1    0.547318    0.109010    0.854218    11.00000    0.03704    0.02007 =
         0.03649   -0.00604   -0.00457   -0.00183
AFIX  43
H29   2    0.549243    0.096395    0.876854    11.00000   -1.20000
AFIX   0
C30   1    0.514209    0.116127    0.678184    11.00000    0.03230    0.03290 =
         0.04403   -0.00338    0.01022   -0.00266
H1    2    0.506011    0.084780    0.724477    11.00000    0.04331
HKLF 4

REM  R20180509D1 in Fdd2
REM R1 =  0.0487 for    4478 Fo > 4sig(Fo)  and  0.0580 for all    5360 data
REM    305 parameters refined using      2 restraints

END

WGHT      0.0777      0.0000

REM Instructions for potential hydrogen bonds
HTAB C22 O1

REM Highest difference peak  0.358,  deepest hole -0.421,  1-sigma level  0.047
Q1    1   0.5585  0.1066  0.7966  11.00000  0.05    0.36
Q2    1   0.5438  0.1060  0.9059  11.00000  0.05    0.35
Q3    1   0.5708  0.1083  0.8330  11.00000  0.05    0.34
Q4    1   0.5270  0.1110  0.8182  11.00000  0.05    0.33
Q5    1   0.2469  0.0551  0.7140  11.00000  0.05    0.18
Q6    1   0.4416  0.0235  0.8117  11.00000  0.05    0.18
Q7    1   0.3010 -0.0139  0.4450  11.00000  0.05    0.17
Q8    1   0.3330 -0.0046  0.7944  11.00000  0.05    0.16
Q9    1   0.3275  0.0537  0.5731  11.00000  0.05    0.16
Q10   1   0.4813  0.0540  0.7201  11.00000  0.05    0.15
Q11   1   0.3185  0.0396  0.6617  11.00000  0.05    0.15
Q12   1   0.3379 -0.0198  0.5549  11.00000  0.05    0.15
Q13   1   0.3070 -0.0229  0.6430  11.00000  0.05    0.15
Q14   1   0.4175  0.0152  0.6525  11.00000  0.05    0.14
Q15   1   0.5815  0.0329  0.5460  11.00000  0.05    0.14
Q16   1   0.3169 -0.0256  0.9644  11.00000  0.05    0.14
Q17   1   0.3878  0.0016  0.5396  11.00000  0.05    0.14
Q18   1   0.3923  0.0433  0.6393  11.00000  0.05    0.14
Q19   1   0.2757  0.0544  0.5513  11.00000  0.05    0.14
Q20   1   0.2929 -0.0011  1.1271  11.00000  0.05    0.13
;
_shelx_res_checksum              67
